# Supplementary material for: A fast and robust interpolation filter for airborne lidar point clouds
Source: PLoS One. 2017 May 3;12(5):e0176954. doi: 10.1371/journal.pone.0176954 (PMC5415094; doi:10.1371/journal.pone.0176954)
Supplement: S1 File — (ZIP) [file pone.0176954.s002.zip]

Archive with 4 entries (4 files):
- S1File/DCTfilteringRobust11r.m
- S1File/DEMPoints2.m
- S1File/GroundPointClassification.m
- S1File/LocalPoints.m
