# Supplementary material for: A fast and robust interpolation filter for airborne lidar point clouds
Source: PLoS One. 2017 May 3;12(5):e0176954. doi: 10.1371/journal.pone.0176954 (PMC5415094; doi:10.1371/journal.pone.0176954)
Supplement: S1 File — (ZIP) [file pone.0176954.s002.zip › S1File/DCTfilteringRobust11r.m]

clear all;
clc;
warning off all
 Sourcefile=strcat('samp11.txt');
 OrigPoints=dlmread(Sourcefile);
 Points=OrigPoints;
 Mh=20;
 h=4;
 t=0.2;
 delt=0.3;
 slopeU=1;
 %%%%%%%%%%%%%%%%%%%%%%%
 [GPoints,id1] = LocalPoints(Points,Mh);
 Points(id1,:)=[];
%%%%%%%%%%%%%%%%%%%%%%%%%%%%%%%%%%%%
minX=min(Points(:,1));
maxX=max(Points(:,1));
minY=min(Points(:,2));
maxY=max(Points(:,2));
 %%%%%%%%%%%%%%%%%%%%%%%%%%%%%%%%%%%%%%%%
 for outer=1:3
     inner=0;
     while (1)
         inner=inner+1;
         [DEM,Index]=DEMPoints2(minX,maxX,minY,maxY,GPoints,h );
         [z]=smoothn(DEM,'Weightvalue',1,'robust');
         nanI=isnan(DEM);
         z(~nanI)=DEM(~nanI);
         if inner==1
             [m,n]=size(DEM);
             lie=floor((Points(:,1)-minX)/h)+1;
             hang=floor((Points(:,2)-minY)/h)+1;
             ind=(lie-1)*m+hang;
         end
        LastI = GroundPointClassification(Points,ind,t,z); 
        GPoints=[GPoints;Points(LastI,:)];
        %%%%%%%%%%%
        Points(LastI,:)=[];
        ind(LastI,:)=[];
        if numel(LastI)<10 
            break
        end
        if outer==3 && inner>=6 
            break;
        end
     end
     h=h*0.5;
     t=t+delt;   
 end
 NonGPoints=Points;
fprintf(1,'code over\n');


 
