# Supplementary material for: A fast and robust interpolation filter for airborne lidar point clouds
Source: PLoS One. 2017 May 3;12(5):e0176954. doi: 10.1371/journal.pone.0176954 (PMC5415094; doi:10.1371/journal.pone.0176954)
Supplement: S1 File — (ZIP) [file pone.0176954.s002.zip › S1File/DEMPoints2.m]

function [DEM,Index] = DEMPoints2( minX,maxX,minY,maxY,Points,h )
%%%%%%%%%%%%%%%%%%%%%%%%%%%%%
     Lx=maxX-minX;
     Ly=maxY-minY;
     m=floor(Ly/h)+1;
     n=floor(Lx/h)+1;
     DEM=zeros(m,n);
     Index=DEM;
     for i=1:m
         for j=1:n
             x0=minX+(j-1)*h;
             y0=minY+(i-1)*h;
             x1=minX+j*h;
             y1=minY+i*h;
             Ind=Points(:,1)>=x0 & Points(:,1)<x1 & Points(:,2)>=y0 & Points(:,2)<y1; 
             [Minz,I]=min(Points(Ind,3));
             if ~isempty(Minz)
                DEM(i,j)=Minz;
                t=Points(Ind,4);
                Index(i,j)=t(I);
             end
         end
     end
     Ind=DEM==0;
     DEM(Ind)=nan;
end
