# Supplementary material for: A fast and robust interpolation filter for airborne lidar point clouds
Source: PLoS One. 2017 May 3;12(5):e0176954. doi: 10.1371/journal.pone.0176954 (PMC5415094; doi:10.1371/journal.pone.0176954)
Supplement: S1 File — (ZIP) [file pone.0176954.s002.zip › S1File/GroundPointClassification.m]

function [ LastI] = GroundPointClassification(Points,ind,t,z )
%%%%%%%%%%%%%%%%%%%%%%%%%%%%%%%
    [m,n]=size(z);
     kern=[ind-m-1 ind-m ind-m+1 ind-1 ind ind+1 ind+m-1 ind+m ind+m+1];
      for i=1:9
        nonZ=find(kern(:,i)<=0 | kern(:,i)>m*n);
        kern(nonZ,i)=ind(nonZ);
      end
     e=repmat(Points(:,3),1,9)-z(kern);
     gInd=e<=t ;
     sumV=sum(gInd,2);
     LastI=find(sumV>=4);

end
