# Supplementary material for: A fast and robust interpolation filter for airborne lidar point clouds
Source: PLoS One. 2017 May 3;12(5):e0176954. doi: 10.1371/journal.pone.0176954 (PMC5415094; doi:10.1371/journal.pone.0176954)
Supplement: S1 File — (ZIP) [file pone.0176954.s002.zip › S1File/LocalPoints.m]

function [GPoints,index] = LocalPoints(Points,h )
     minX=min(Points(:,1));
     maxX=max(Points(:,1));
     minY=min(Points(:,2));
     maxY=max(Points(:,2));
     Lx=maxX-minX;
     Ly=maxY-minY;
     m=ceil(Ly/h);
     n=ceil(Lx/h);
     GPoints=[];
     index=[];
     for i=1:m
         for j=1:n
             x0=minX+(j-1)*h;
             y0=minY+(i-1)*h;
             x1=minX+j*h;
             y1=minY+i*h;
             Ind=find(Points(:,1)>=x0 & Points(:,1)<x1 & Points(:,2)>=y0 & Points(:,2)<y1); 
             [Minz,I]=min(Points(Ind,3));
             if ~isempty(Minz)
                GPoints=[GPoints;Points(Ind(I),:)];
                index=[index;Ind(I)];
             end
         end
     end

end
